# Supplementary material for: Dynamin Inhibitors Prevent the Establishment of the Cytomegalovirus Assembly Compartment in the Early Phase of Infection
Source: Life (Basel). 2021 Aug 25;11(9):876. doi: 10.3390/life11090876 (PMC8469281; doi:10.3390/life11090876)
Supplement: Supplementary file 1 [file life-11-00876-s001.zip]

Archive with 1 entries (1 files):
- life-1336719-supplementary.pdf
